# Supplementary material for: Synthesis and Characterisation of Novel Bis(diphenylphosphane oxide)methanidoytterbium(III) Complexes
Source: Molecules. 2022 Nov 9;27(22):7704. doi: 10.3390/molecules27227704 (PMC9698226; doi:10.3390/molecules27227704)
Supplement: Supplementary file 1 [file molecules-27-07704-s001.zip]

Archive with 1 entries (1 files):
- molecules-1996690-supplementary.pdf
